# Supplementary material for: Design, Calibration, and Application of a Robust, Cost-Effective, and High-Resolution Lensless Holographic Microscope
Source: Sensors (Basel). 2022 Jan 11;22(2):553. doi: 10.3390/s22020553 (PMC8780948; doi:10.3390/s22020553)
Supplement: Supplementary file 1 [file sensors-22-00553-s001.zip]

Archive with 6 entries (4 files):
- sensors-1508223-supplementary/
- sensors-1508223-supplementary/Supplementary Material/
- sensors-1508223-supplementary/Supplementary Material/Video S1.avi
- sensors-1508223-supplementary/Supplementary Material/Video S2.avi
- sensors-1508223-supplementary/Supplementary Material/Video S3.avi
- sensors-1508223-supplementary/Supplementary Material/Video S4.avi
